# Supplementary material for: Virtually Unexpected: No Role for Expectancy Violation in Virtual Reality Exposure for Public Speaking Anxiety
Source: Front Psychol. 2019 Dec 17;10:2849. doi: 10.3389/fpsyg.2019.02849 (PMC6928118; doi:10.3389/fpsyg.2019.02849)
Supplement: Supplementary file 1 [file Data_Sheet_1.xlsx]

## Sheet: Dataset_VRET_Frontiers
The data set generated for this study.
ID	Age	Condition	Screening_A	Screening_V	pre_HR_BL_mean	pre_HR_BAT_mean	pre_HR_BATminusBL	pre_SUDS1	pre_SUDS2	pre_SUDS3	pre_SUDS_mean	pre_PRCS	pre_SSPS_P	pre_SSPS_N	pre_expectations_sum	pre_expectations_self	pre_expectations_audience	pre_expectations_neg_eval	VR_SSPS_P	VR_SSPS_N	VR_expectations_sum_overlap	VR_prop_testable_expect_sum	VR_expectations_sum	VR_expectations_self_overlap	VR_expectations_self	VR_prop_testable_expect_self	VR_expectations_audience_overlap	VR_expectations_audience	VR_prop_testable_expect_audience	VR_expectations_neg_eval_overlap	VR_expectations_neg_eval	VR_prop_testable_expect_neg_eval	post_HR_BL_mean	post_HR_BAT_mean	post_HR_BATminusBL	post_SUDS1	post_SUDS2	post_SUDS3	post_SUDS_mean	post_PRCS	post_SSPS_P	post_SSPS_N	check_credibility	post_expectations_sum_overlap	post_expectations_sum	post_prop_testable_expect_sum	post_expectations_self_overlap	post_expectations_self	post_prop_testable_expect_self
6	20	1	6	5	71.713	98.8704	27.1574	75	75	75	75	26	8	24	38	16	9	13	14	22	19	0.5	20	13	13	0.8125	6	7	0.666667	0	0	0	70.6493	92.8785	22.2292	75	75	75	75	23	11	22	beetje	15	18	0.394737	14	17	0.875
8	21	1	6	7	81.2081	120.432	39.224	10	40	35	28.3333	18	23	7	25	10	5	10	21	13	14	0.56	22	5	7	0.5	2	8	0.4	7	7	0.7	85.5985	97.0503	11.4518	10	40	35	28.3333	6	23	7	beetje	10	13	0.4	4	5	0.4
9	19	1	7	7	82.4447	103.617	21.1719	50	60	60	56.6667	21	14	10	27	14	5	7	12	14	8	0.296296	8	8	8	0.571429	0	0	0	0	0	0	85.6384	97.0503	11.4119	50	55	45	50	10	14	10	beetje	6	6	0.222222	6	6	0.428571
12	23	1	8	8	94.4731	131.012	36.5389	60	75	80	71.6667	24	10	4	20	10	3	7	9	1	6	0.3	7	6	6	0.6	0	1	0	0	0	0	112.114	129.595	17.4812	72	65	60	65.6667	22	10	4	beetje	9	10	0.45	9	10	0.9
14	20	1	6	5	90.6638	127.772	37.1079	50	60	60	56.6667	24	6	18	30	8	9	13	12	19	19	0.633333	23	6	8	0.75	2	4	0.222222	11	11	0.846154	86.2294	92.1681	5.93874	25	30	50	35	21	14	17	heel erg	23	25	0.766667	8	9	1
15	20	1	6	7	90.805	120.252	29.4475	70	80	60	70	24	11	16	31	10	9	12	12	16	8	0.258065	10	8	10	0.8	0	0	0	0	0	0	86.8711	121.176	34.3053	60	50	60	56.6667	17	12	12	beetje	8	9	0.258065	7	8	0.7
16	23	1	7	7	88.8942	132.149	43.2544	70	80	80	76.6667	27	11	16	46	21	12	13	11	17	41	0.891304	41	16	16	0.761905	12	12	1	13	13	1	92.6459	134.598	41.9518	80	65	60	68.3333	22	14	13	beetje	40	40	0.869565	16	16	0.761905
17	23	1	7	7	78.2232	100.718	22.4951	73	70	80	74.333	25	10	17	36	16	9	11	12	19	32	0.888889	36	12	12	0.75	9	13	1	11	11	1	82.4616	100.053	17.5913	65	70	75	70	24	12	18	beetje	28	31	0.777778	9	9	0.5625
20	21	1	6	7	86.4988	147.358	60.8594	75	80	70	75	22	17	10	35	14	9	12	19	14	7	0.2	8	6	7	0.428571	1	1	0.111111	0	0	0	97.0257	136.077	39.0513	50	40	25	38.3333	16	19	10	niet erg	9	10	0.257143	8	9	0.571429
21	23	1	7	5	63.8722	100.015	36.1427	50	60	60	56.6667	22	15	3	18	7	6	5	16	5	11	0.611111	15	5	6	0.714286	2	3	0.333333	4	6	0.8	66.7548	85.9357	19.1808	25	25	30	26.6667	15	16	2	beetje	12	15	0.666667	5	5	0.714286
23	25	1	7	6	93.2218	103.767	10.545	70	80	85	78.3333	27	4	23	36	19	4	13	8	23	23	0.638889	26	9	10	0.473684	1	3	0.25	13	13	1	70.086	94.9871	24.9011	70	80	85	78.3333	33	6	24	beetje	20	21	0.555556	7	7	0.368421
29	21	1	6	6	98.9015	147.329	48.4278	50	75	75	66.6667	25	14	19	31	17	1	13	21	15	14	0.451613	16	14	16	0.823529	0	0	0	0	0	0	93.4897	116.461	22.9715	25	50	50	41.6667	14	24	10	heel erg	12	13	0.387097	10	11	0.588235
31	23	1	6	5	79.9661	135.113	55.1471	73	30	35	25	15	16	7	18	9	3	6	17	7	15	0.833333	26	6	8	0.666667	3	9	1	6	9	1	85.2264	122.304	37.0775	50	25	25	33.3333	10	21	5	beetje	11	20	0.611111	4	6	0.444444
32	20	1	6	5	68.4009	99.5417	31.1408	25	50	50	41.6667	23	9	21	28	12	4	12	12	21	13	0.464286	18	11	16	0.916667	1	1	0.25	1	1	0.0833333	89.7792	105.76	15.981	10	20	15	15	11	17	16	beetje	15	29	0.535714	12	25	1
33	23	1	8	8	80.7268	85.8105	5.08369	25	75	90	63.3333	27	12	18	37	15	11	11	18	20	35	0.945946	37	13	14	0.866667	11	11	1	11	12	1	91.5462	98.6413	7.09509	25	20	50	31.6667	16	18	14	niet erg	33	34	0.891892	11	11	0.733333
37	37	1	7	5	87.313	104.074	16.7607	25	70	60	51.667	14	11	11	14	11	1	2	16	10	7	0.5	8	6	8	0.545455	0	0	0	1	0	0.5	76.056	86.3037	10.2476	25	25	50	33.3333	18	18	10	beetje	5	6	0.357143	5	6	0.454545
38	31	1	8	6	95.5818	136.793	41.2107	50	40	30	40	17	14	14	24	15	0	9	13	14	2	0.0833333	3	2	3	0.133333	0	0	0	0	0	0	101.317	119.211	17.894	40	30	25	31.6667	23	16	16	beetje	3	3	0.125	3	3	0.2
40	18	1	7	5	83.5888	110.708	27.1187	70	75	80	75	18	14	10	28	13	9	6	18	9	23	0.821429	28	0	9	0	0	10	0	0	9	0	79.1565	94.214	15.0575	50	50	40	46.6667	2	18	7	beetje	22	27	0.785714	9	10	0.692308
42	42	1	6	5	87.56	103.078	15.5182	80	60	50	63.333	17	18	12	31	13	7	11	24	12	22	0.709677	24	8	10	0.615385	5	5	0.714286	9	9	0.818182	78.522	104.996	26.4736	60	50	30	46.6667	11	24	9	heel erg	22	31	0.709677	8	13	0.615385
45	27	1	7	5	76.7777	112.54	35.7618	65	70	65	66.667	17	11	11	22	13	1	8	12	13	0	0	0	0	0	0	0	0	0	0	0	0	88.037	111.636	23.5988	60	50	50	53.3333	13	16	6	niet erg	1	1	0.0454545	0	0	0
46	20	1	7	7	115.216	148.83	33.6142	75	75	75	75	25	4	17	30	20	1	9	4	18	21	0.7	23	14	17	0.7	0	0	0	7	6	0.777778	111.811	136.902	25.0907	90	90	70	83.3333	22	6	19	beetje	24	30	0.8	18	20	0.9
4	22	2	6	5	84.0637	105.36	21.2958	33	55	60	49.3333	6	19	9	16	6	5	5	22	8	16	1	25	6	9	1	5	8	1	5	8	1	88.3408	106.581	18.24	35	30	25	30	2	19	11	beetje	12	17	0.75	5	6	0.833333
5	23	2	6	6	78.6239	133.542	54.9177	80	80	70	76.6667	25	17	12	30	14	9	7	16	8	10	0.333333	11	8	9	0.571429	2	2	0.222222	0	0	0	82.4239	120.533	38.109	65	65	50	60	18	17	12	beetje	8	10	0.266667	7	9	0.5
7	21	2	6	7	100.07	119.773	19.7034	25	50	50	41.6667	20	14	12	27	11	5	11	14	16	16	0.592593	21	5	5	0.454545	5	9	1	6	7	0.545455	79.5869	98.7487	19.1618	50	50	25	41.6667	10	14	12	heel erg	13	18	0.481481	3	4	0.272727
10	22	2	6	7	75.5569	111.12	35.5632	50	50	50	50	21	15	12	15	6	4	5	13	12	9	0.6	21	6	14	1	2	6	0.5	1	1	0.2	79.4986	100.871	21.3728	30	55	30	38.3333	19	15	12	niet erg	8	18	0.533333	6	14	1
11	22	2	6	7	61.7905	101.439	39.6489	61	80	70	70.3333	22	18	6	31	10	10	11	15	10	17	0.548387	17	4	4	0.4	7	7	0.7	6	6	0.545455	89.8248	120.574	30.7492	52	57	40	49.6667	12	18	6	beetje	10	11	0.322581	1	1	0.1
13	21	2	7	7	83.4534	119.043	35.5893	25	45	50	40	25	11	9	25	13	3	9	15	15	7	0.28	11	6	8	0.461538	1	1	0.333333	0	2	0	80.9595	107.069	26.109	15	20	20	18.3333	21	11	9	beetje	8	11	0.32	5	5	0.384615
18	21	2	6	5	90.1205	138.403	48.2827	30	40	20	30	13	19	7	17	10	2	5	19	7	17	1	15	10	10	1	2	2	1	5	3	1	100.696	129.037	28.3419	35	30	25	30	18	21	6	heel erg	17	25	1	10	11	1
19	21	2	6	7	67.6134	102.496	34.8827	50	75	50	58.3333	13	18	10	18	11	3	4	17	7	6	0.333333	9	3	3	0.272727	1	4	0.333333	2	2	0.5	79.3942	114.191	34.7971	30	28	30	29.3333	5	17	8	beetje	6	8	0.333333	2	2	0.181818
22	21	2	6	6	93.2218	103.704	10.4827	25	25	25	25	20	9	18	21	6	2	13	13	18	17	0.809524	17	4	4	0.666667	2	2	1	11	11	0.846154	99.684	116.731	17.0466	35	30	30	31.6667	20	9	18	niet erg	12	21	0.571429	3	6	0.5
24	19	2	7	7	94.9871	127.242	32.2549	65	80	50	65	24	12	18	43	20	10	13	16	16	15	0.348837	15	14	14	0.7	1	1	0.1	0	0	0	89	124	35	30	60	55	48.3333	26	16	17	beetje	20	20	0.465116	17	17	0.85
25	19	2	7	8	81.0367	111.354	30.3171	75	100	80	85	25	16	17	24	13	4	7	14	19	18	0.75	22	12	12	0.923077	4	8	1	2	2	0.285714	99.684	116.731	17.0466	60	90	100	83.3333	27	17	15	beetje	17	24	0.708333	11	13	0.846154
26	30	2	7	6	71.5187	84.7148	13.1961	75	90	90	85	25	6	14	25	10	7	8	5	14	10	0.4	12	7	9	0.7	0	0	0	3	3	0.375	80.4639	94.8827	14.4188	25	25	25	25	13	15	8	heel erg	9	12	0.36	9	12	0.9
27	24	2	6	6	78.2863	108.646	30.3601	50	50	25	41.6667	26	15	16	32	16	9	7	23	14	24	0.75	25	11	11	0.6875	8	9	0.888889	5	5	0.714286	74.0041	93.6975	19.6935	50	25	25	33.3333	17	18	14	beetje	18	20	0.5625	10	10	0.625
28	25	2	6	6	66.2815	108.114	41.8328	85	55	55	65	27	12	20	31	13	7	11	17	15	26	0.83871	31	8	9	0.615385	7	12	1	11	10	1	96.3556	132.198	35.8427	60	45	40	48.3333	22	20	18	heel erg	21	25	0.677419	8	8	0.615385
30	21	2	6	5	75.6071	105.135	29.5276	15	50	40	35	18	18	10	28	8	11	9	19	7	17	0.607143	18	5	5	0.625	7	7	0.636364	5	6	0.555556	82.046	109.254	27.208	10	35	45	30	13	20	4	heel erg	16	17	0.571429	4	5	0.5
34	21	2	6	7	86.9321	121.121	34.1887	80	80	95	85	27	9	22	35	14	9	12	18	10	5	0.142857	6	5	6	0.357143	0	0	0	0	0	0	70.8263	108.902	38.0757	55	50	50	51.6667	15	13	15	beetje	8	11	0.228571	8	11	0.571429
35	18	2	8	8	76.0919	82.2427	6.15078	50	75	75	66.6667	24	13	21	35	14	9	12	16	22	15	0.428571	19	7	8	0.5	3	5	0.333333	5	6	0.416667	69.3959	76.9013	7.50542	25	50	50	41.6667	23	16	14	beetje	23	27	0.657143	8	9	0.571429
36	23	2	6	6	74.1556	107.342	33.1861	55	60	60	58.3333	19	17	10	21	11	4	6	19	9	12	0.571429	26	11	25	1	1	1	0.25	0	0	0	79.3685	91.8314	12.4628	35	45	20	33.3333	15	18	8	niet erg	11	26	0.52381	10	25	0.909091
39	20	2	7	6	89.3681	103.675	14.3073	80	85	85	83.333	23	16	8	14	3	6	23	19	13	11	0.785714	18	4	4	1	3	7	0.5	4	7	0.173913	94.3825	89.285	-5.09754	60	60	55	58.3333	10	16	8	beetje	6	12	0.428571	1	1	0.333333
41	20	2	7	5	94.1743	137.715	43.5411	40	60	65	55	20	10	13	28	14	6	8	12	13	16	0.571429	28	6	14	0.428571	3	6	0.5	7	8	0.875	94.6886	127.148	32.4595	30	35	60	41.6667	18	14	12	beetje	17	26	0.607143	8	9	0.571429
43	23	2	7	5	71.8395	128.916	57.0767	45	50	40	45	23	11	10	25	10	3	12	7	10	7	0.28	7	6	6	0.6	0	0	0	1	1	0.0833333	70.6583	121.136	50.4779	40	30	25	31.6667	12	8	9	beetje	15	25	0.6	8	10	0.8
44	20	2	7	5	80.5545	112.289	31.7343	40	50	50	46.667	20	13	11	34	14	9	11	21	12	15	0.441176	16	6	6	0.428571	4	5	0.444444	5	5	0.454545	99.3746	113.944	14.5698	25	35	35	31.6667	8	23	8	niet erg	14	16	0.411765	7	8	0.5
[truncated: 12 more columns]
